# Supplementary material for: The Brain/MINDS 3D digital marmoset brain atlas
Source: Sci Data. 2018 Feb 13;5:180009. doi: 10.1038/sdata.2018.9 (PMC5810420; doi:10.1038/sdata.2018.9)
Supplement: Supplementary file 1 [file sdata20189-isa1.zip]

Archive with 4 entries (4 files):
- i_Investigation.txt
- s_study_Woodward.txt
- a_MRI_Woodward.txt
- a_histology_Woodward.txt
