# Supplementary material for: The Brain/MINDS 3D digital marmoset brain atlas
Source: Sci Data. 2018 Feb 13;5:180009. doi: 10.1038/sdata.2018.9 (PMC5810420; doi:10.1038/sdata.2018.9)
Supplement: Supplementary file 1 [file sdata20189-isa1.zip › i_Investigation.txt]

# Investigation File generated for Scientific Data with Investigation File Authoring Tool version 0.1.0 on 11/01/2018 - This metadata file is CC0
ONTOLOGY SOURCE REFERENCE
Term Source Name	NCBITAXON	UBERON	PATO	UO	millimeter	ERO	GO	OBI
Term Source File	http://data.bioontology.org/ontologies/NCBITAXON	http://data.bioontology.org/ontologies/UBERON	http://data.bioontology.org/ontologies/PATO	http://data.bioontology.org/ontologies/UO	http://data.bioontology.org/ontologies/ERO	http://data.bioontology.org/ontologies/ERO	http://data.bioontology.org/ontologies/GO	http://data.bioontology.org/ontologies/OBI
Term Source Version	2016AB	releases/2014-06-15	unknown	unknown	2013-08-02	2013-08-02	releases/2014-08-30	2014-08-18
Term Source Description	National Center for Biotechnology Information (NCBI) Organismal Classification	Uber Anatomy Ontology	Phenotypic Quality Ontology	Units of Measurement Ontology	Eagle-I Research Resource Ontology	Eagle-I Research Resource Ontology	Gene Ontology	Ontology for Biomedical Investigations
INVESTIGATION
Investigation Identifier
Investigation Title
Investigation Description
Investigation Submission Date
Investigation Public Release Date
INVESTIGATION PUBLICATIONS
Investigation PubMed ID
Investigation Publication DOI
Investigation Publication Author List
Investigation Publication Title
Investigation Publication Status
Investigation Publication Status Term Accession Number
Investigation Publication Status Term Source REF
INVESTIGATION CONTACTS
Investigation Person Last Name
Investigation Person Mid Initials
Investigation Person First Name
Investigation Person Address
Investigation Person Phone
Investigation Person Fax
Investigation Person Email
Investigation Person Affiliation
Investigation Person Roles
Investigation Person Roles Term Accession Number
Investigation Person Roles Term Source REF
STUDY
Study Identifier	10.1038/sdata.2018.9
Study Title	The Brain/MINDS 3D digital marmoset brain atlas
Study Submission Date	16/08/2017
Study Public Release Date	13/02/2018
Study Description	http://www.nature.com/articles/sdata20189#abstract
Study File Name	s_study_Woodward.txt
Comment[Subject Keywords]	/;/;///;///
Comment[Manuscript Licence]	CC BY-4.0
Comment[Experimental Metadata Licence]	CC0
Comment[Supplementary Information File Name]	
Comment[Supplementary Information File Type]	x-zip-compressed
Comment[Supplementary Information File URL]	http://www.nature.com/articles/sdata20189#supplementary-information
Comment[Data Repository]	Neuroinformatics Japan Center
Comment[Data Record Accession]	doi:10.24475/bma.2799
Comment[Data Record URI]	https://doi.org/10.24475/bma.2799
STUDY DESIGN DESCRIPTORS
Study Design Type	data integration objective
Study Design Type Term Accession Number	ERO:0100092
Study Design Type Term Source REF	ERO
STUDY PUBLICATIONS
Study PubMed ID	""
Study Publication DOI	doi:10.1016/j.neures.2015.01.009
Study Publication Author List	""
Study Publication Title	""
Study Publication Status	published
Study Publication Status Term Accession Number	
Study Publication Status Term Source REF	
STUDY FACTORS
Study Factor Name
Study Factor Type
Study Factor Type Term Accession Number
Study Factor Type Term Source REF
STUDY ASSAYS
Study Assay Measurement Type	nuclear magnetic resonance assay	brain segmentation
Study Assay Measurement Type Term Accession Number	OBI:0000182	GO:0035284
Study Assay Measurement Type Term Source REF	ERO	GO
Study Assay Technology Type	MRI Scanner	histology
Study Assay Technology Type Term Accession Number	ERO:MRI_Scanner	OBI:0600020
Study Assay Technology Type Term Source REF	ERO	OBI
Study Assay Technology Platform	""	""
Study Assay File Name	a_MRI_Woodward.txt	a_histology_Woodward.txt
STUDY PROTOCOLS
Study Protocol Name	Data acquisition	Magnetic Resonance Imaging	Data processing summary	Brain region segmentation
Study Protocol Type	protocol	nuclear magnetic resonance assay	data transformation	information processor function
Study Protocol Type Term Accession Number	OBI:0000272	OBI:0000182	OBI:0200000	OBI:0000392
Study Protocol Type Term Source REF	OBI	ERO	OBI	OBI
Study Protocol Description				
Study Protocol URI	""	""	""	""
Study Protocol Version				
Study Protocol Parameters Name	""	instrument; manufacturer; magnetic field strength; coil type; number of coils; MRI assay; field of view; volumes; matrix size; voxel resolution; repetition time; echo time; flip angle value; total scan time	matrix size; voxel resolution	""
Study Protocol Parameters Name Term Accession Number	""	""	""	""
Study Protocol Parameters Name Term Source REF	""	""	""	""
Study Protocol Components Name	""	""	""	""
Study Protocol Components Type	""	""	""	""
Study Protocol Components Type Term Accession Number	""	""	""	""
Study Protocol Components Type Term Source REF	""	""	""	""
STUDY CONTACTS
Study Person Last Name	Woodward	Hashikawa	Maeda	Kaneko	Hikishima	Iriki	Okano	Yamaguchi
Study Person First Name	Alexander	Tsutomu	Masahide	Takaaki	Keigo	Atsushi	Hideyuki	Yoko
Study Person Mid Initials								
Study Person Email	alexander.woodward@riken.jp	""	""	""	""	""	""	yokoy@brain.riken.jp
Study Person Phone								
Study Person Fax								
Study Person Address								
Study Person Affiliation	Neuroinformatics Japan Center, RIKEN Brain Science Institute, Wako-shi, Saitama 351-0198, Japan	Neuroinformatics Japan Center, RIKEN Brain Science Institute, Wako-shi, Saitama 351-0198, Japan	Neuroinformatics Japan Center, RIKEN Brain Science Institute, Wako-shi, Saitama 351-0198, Japan	Laboratory for Marmoset Neural Architecture, RIKEN Brain Science Institute, Wako-shi, Saitama 351-0198, Japan	Animal Resources Section, Okinawa Institute of Science and Technology Graduate University, 1919-1 Tancha, Onna-son, Kunigami, Okinawa 904-0495, Japan	Laboratory for Symbolic Cognitive Development, RIKEN Brain Science Institute, Wako-shi, Saitama 351-0198, Japan	Laboratory for Marmoset Neural Architecture, RIKEN Brain Science Institute, Wako-shi, Saitama 351-0198, Japan	Neuroinformatics Japan Center, RIKEN Brain Science Institute, Wako-shi, Saitama 351-0198, Japan
Study Person Roles								
Study Person Roles Term Accession Number								
Study Person Roles Term Source REF								
Comment[Study Person ORCID]								
Comment[Funder]								
Comment[FundRef ID]								
Comment[Funder Term Source REF]								
Comment[Grant Identifier]								
