# Supplementary material for: The Brain/MINDS 3D digital marmoset brain atlas
Source: Sci Data. 2018 Feb 13;5:180009. doi: 10.1038/sdata.2018.9 (PMC5810420; doi:10.1038/sdata.2018.9)
Supplement: Supplementary file 1 [file sdata20189-isa1.zip › s_study_Woodward.txt]

Source Name	Characteristics[organism]	Term Source REF	Term Accession Number	Characteristics[organism part]	Term Source REF	Term Accession Number	Characteristics[development stage]	Term Source REF	Term Accession Number	Characteristics[sex]	Term Source REF	Term Accession Number	Characteristics[age at scan]	Unit	Term Source REF	Term Accession Number	Characteristics[body weight]	Unit	Term Source REF	Term Accession Number	Characteristics[brain volume]	Unit	Term Source REF	Term Accession Number	Characteristics[brain surface area]	Unit	Term Source REF	Term Accession Number	Protocol REF	Sample Name
adult marmoset	Callithrix jacchus	NCBITAXON	NCBITaxon:9483	brain	UBERON	UBERON:0000955	adult organism	UBERON	UBERON:0007023	female	PATO	PATO:0000383	2.3	year	UO	UO:0000036	310	gram	UO	UO:0000021	8015	microliter	UO	UO:0000101	2868	square millimeter	UO	UO:0000082	Data acquisition	I3326F
