# Supplementary material for: The Brain/MINDS 3D digital marmoset brain atlas
Source: Sci Data. 2018 Feb 13;5:180009. doi: 10.1038/sdata.2018.9 (PMC5810420; doi:10.1038/sdata.2018.9)
Supplement: Supplementary file 1 [file sdata20189-isa1.zip › a_MRI_Woodward.txt]

Sample Name	Protocol REF	Parameter Value[instrument]	Parameter Value[manufacturer]	Parameter Value[magnetic field strength]	Unit	Term Source REF	Term Accession Number	Parameter Value[coil type]	Parameter Value[number of coils]	Parameter Value[MRI assay]	Parameter Value[field of view]	Unit	Term Source REF	Term Accession Number	Parameter Value[volumes]	Parameter Value[matrix size]	Unit	Term Source REF	Term Accession Number	Parameter Value[voxel resolution]	Unit	Term Source REF	Term Accession Number	Parameter Value[repetition time]	Unit	Term Source REF	Term Accession Number	Parameter Value[echo time]	Unit	Term Source REF	Term Accession Number	Parameter Value[flip angle value]	Unit	Term Source REF	Term Accession Number	Parameter Value[total scan time]	Unit	Term Source REF	Term Accession Number	Protocol REF	Parameter Value[matrix size]	Unit	Term Source REF	Term Accession Number	Parameter Value[voxel resolution]	Unit	Term Source REF	Term Accession Number	Assay Name	Raw Data File	Comment[Data Repository]	Comment[Data Record Accession]	Comment[Data Record URI]
I3326F	Magnetic Resonance Imaging	7-T PhamaScan 70/16 MRI scanner 	Bruker BioSpin	7	tesla	UO	UO:0000228	62mm ID volume coil	1	T2-weighted image	51 × 34 × 28	milimeter	millimeter	UO	UO:0000016	512x226x186	voxels			0.10x0.15x0.15	millimeter	UO	UO:0000016	1400	millisecond	UO	UO:0000028	40	millisecond	UO	UO:0000028	90	degree	UO	UO:0000185	1	hour	UO	UO:0000032	Data processing summary	678x1000x210	voxels			0.04x0.04x0.112	millimeter	UO	UO:0000016	High-resolution three-dimensional MRI of brain anatomy	bma-1-mri.nii.gz	Neuroinformatics Japan Center	doi:10.24475/bma.2799	https://doi.org/10.24475/bma.2799
