# Supplementary material for: The Brain/MINDS 3D digital marmoset brain atlas
Source: Sci Data. 2018 Feb 13;5:180009. doi: 10.1038/sdata.2018.9 (PMC5810420; doi:10.1038/sdata.2018.9)
Supplement: Supplementary file 1 [file sdata20189-isa1.zip › a_histology_Woodward.txt]

Sample Name	Protocol REF	Protocol REF	Assay Name	Raw Data File	Comment[Data Repository]	Comment[Data Record Accession]	Comment[Data Record URI]
I3326F	Data acquisition	Brain region segmentation	I3326F_histology	bma-1-nissl.nii.gz	Neuroinformatics Japan Center	doi:10.24475/bma.2799	https://doi.org/10.24475/bma.2799
